# Supplementary material for: Antibiotic prescription practices in primary care in low- and middle-income countries: A systematic review and meta-analysis
Source: PLoS Med. 2020 Jun 16;17(6):e1003139. doi: 10.1371/journal.pmed.1003139 (PMC7297306; doi:10.1371/journal.pmed.1003139)
Supplement: S1 Data — (XLSX) [file pmed.1003139.s001.xlsx]

## Sheet: Sheet 1
S1_Data
Study	Country	overall_bias	year	pub_year	income	health_sector	location	source	age	Denominator	Total	Antibiotic	inappropriate	diagnosis	Source	Any_diagnosis	Any_location	Urban_Rural	Urban	Public	Prevalence	_ES	_seES	_LCI	_UCI
Baltzell (2019)	Malawi	2	2016	2019	LIC	private	rural	records		Patients	9924	5464		1	1	0	0	0	0	0	0.550584	0.550584	0.010038	0.540734	0.560406
Kjaergaard (2019)	Uganda	1	2016	2019	LIC			records	children	Patients	221	73		0	1	1					0.330317	0.330317	0.0671913	0.268702	0.396556
Mukonzo (2013)	Uganda	1	2011	2013	LIC	both	both	records	all	Patients	173	34		2	1	0	1	1	0	1	0.196532	0.196532	0.075919	0.14011	0.263654
Nepal (2020)	Nepal	0	2017	2020	LIC	public	urban	records	all	Patients	950	479		0	1	1		0	1	1	0.504211	0.504211	0.0324357	0.47192	0.536475
Savadogo (2014)	Burkina Faso	2	2013	2014	LIC	public	urban	records	children	Patients	376	217		0	1	1	0	0	1	1	0.577128	0.577128	0.0515368	0.525421	0.627611
Worku (2018)	Ethiopia	0	2016	2018	LIC	public	urban	records	all	Drugs	898	504		0	1	1	0	0	1	1	0.561247	0.561247	0.0333611	0.528078	0.594014
Yebyo (2016)	Ethiopia	2		2016	LIC	public	rural	records	adults	Patients	414	363		1	1	0	0	0	0	1	0.876812	0.876812	0.0491177	0.841227	0.906887
Abdulah (2019)	Indonesia	1	2014	2019	LMIC	public		records	adults	Drugs	10118	2373		2	1	0	0			1	0.234533	0.234533	0.00994127	0.226304	0.242914
Adisa (2015)	Nigeria	1	2013	2015	LMIC	public	urban	records	adults	Patients	400	220		2	1	0	0	0	1	1	0.55	0.55	0.0499688	0.499779	0.599476
Ahiabu (2016)	Ghana	0	2011	2016	LMIC	both	both	records	all	Drugs	1600	958		0	1	1	1	1	0	1	0.59875	0.59875	0.0249961	0.574257	0.62288
Akl (2014)	Egypt	1	2010	2014	LMIC	public	urban	records		Drugs	1000	392		2	1	0	0	0	1	1	0.392	0.392	0.0316149	0.361598	0.42304
Atif (2016)	Pakistan	0	2014	2016	LMIC		urban	records		Drugs	1000	489		2	1	0	0	0	1		0.489	0.489	0.0316149	0.457589	0.520476
Beri (2013)	India	2	2010	2013	LMIC	private	urban	interview	all	Patients	400	315	179	0	0	1	0	0	1	0	0.7875	0.7875	0.0499688	0.744102	0.826584
Chem (2018)	Cameroon	1	2014	2018	LMIC	both	both	records	all	Drugs	30096	11035		0	1	1	1	1	0	1	0.36666	0.36666	0.00576424	0.361212	0.372134
El Mahalli (2011)	Egypt	2	2010	2011	LMIC	public	urban	records	children	Patients	300	113		0	1	1	0	0	1	1	0.376667	0.376667	0.057687	0.321629	0.434166
Graham (2016)	Zambia	2	2012	2016	LMIC			interview	children	Patients	537	202	16	1	0	0	0				0.376164	0.376164	0.0431331	0.33504	0.418658
Jose (2016)	India	2		2016	LMIC	public	rural	records	children	Drugs	552	404		0	1	1	0	0	0	1	0.731884	0.731884	0.0425436	0.692847	0.768418
Kasabi (2015)	India	2	2011	2015	LMIC	public		records		Patients	600	294		2	1	0	0			1	0.49	0.49	0.0408078	0.449301	0.530798
Kjaergaard (2019)	Vietnam	1	2016	2019	LMIC			records	children	Patients	239	160		0	1	1					0.669456	0.669456	0.0646171	0.605899	0.728748
Kjaergaard (2019)	Kyrgyzstan	1	2016	2019	LMIC			records	children	Patients	239	134		0	1	1					0.560669	0.560669	0.0646171	0.495234	0.624581
Mekuria (2019)	Kenya	2	2016	2019	LMIC	private	urban	records	all	Patients	17382	13646		1	1	0		0	1	0	0.785065	0.785065	0.0075848	0.778882	0.791152
Ndhlovu (2015)	Zambia	0	2011	2015	LMIC	both	both	interview	all	Patients	872	470		1	0	0	1	1	0	1	0.538991	0.538991	0.0338546	0.505248	0.57247
Omole (2018)	Nigeria	1		2018	LMIC	both	rural	records		Drugs	4255	2790		2	1	0	0	0	0	1	0.655699	0.655699	0.0153294	0.641202	0.669982
Oyeyemi (2013)	Nigeria	2	2009	2013	LMIC	public	urban	records	all	Drugs	600	291		0	1	1	0	0	1	1	0.485	0.485	0.0408078	0.444336	0.525813
Raza (2014)	Pakistan	2	2011	2014	LMIC	both	urban	records		Drugs	1097	627		2	1	0	0	0	1	1	0.571559	0.571559	0.0301855	0.54166	0.601072
Sarwar (2018)	Pakistan	1	2016	2018	LMIC	public	both	records		Drugs	6400	5069	4238	0	1	1	1	1	0	1	0.792031	0.792031	0.0124995	0.781878	0.801918
Saurabh (2011)	India	2		2011	LMIC		rural	records		Drugs	600	397		0	1	1	0	0	0		0.661667	0.661667	0.0408078	0.62225	0.699483
Saweri (2017)	PNG	0	2010	2017	LMIC	public	both	records	all	Patients	6008	4370		0	1	1	1	1	0	1	0.727364	0.727364	0.0129008	0.715911	0.738594
Sudarsan (2016)	India	2	2015	2016	LMIC	public	urban	records		Drugs	360	142		0	1	1	0	0	1	1	0.394444	0.394444	0.0526681	0.343622	0.447018
Yousif (2016)	Sudan	1	2014	2016	LMIC	both		records		Drugs	19690	10772		2	1	0	0			1	0.54708	0.54708	0.00712642	0.540095	0.554051
Yuniar (2017)	Indonesia	2	2014	2017	LMIC	both		records		Drugs	1657	679		2	1	0	0			1	0.409777	0.409777	0.0245625	0.385973	0.4339
Ahmadi (2017)	Iran	2	2016	2017	UMIC	public	rural	records		Drugs	352399	183600		2	1	0	0	0	0	1	0.521	0.521	0.00168454	0.519349	0.522651
Alabid (2014)	Malaysia	2	2011	2014	UMIC	private	urban	interview	adults	Patients	140	58	58	1	0	0	0	0	1	0	0.414286	0.414286	0.0843649	0.331733	0.500544
Bielsa-Fernandez (2016)	Mexico	2	2015	2016	UMIC		urban	interview	all	Patients	1840	1670		1	0	0	0	0	1		0.907609	0.907609	0.0233095	0.893448	0.920454
Gasson (2018)	South Africa	2	2016	2018	UMIC	public	urban	records	all	Patients	654	449	305	0	1	1	0	0	1	1	0.686544	0.686544	0.0390882	0.649443	0.721952
Greer (2018)	Thailand	0	2015	2018	UMIC	public	both	records	all	Patients	83661	39242		0	1	1	1	1	0	1	0.46906	0.46906	0.0034573	0.465673	0.472448
Lima (2017)	Brazil	0	2014	2017	UMIC			records		Drugs	399	71		2	1	0	0				0.177945	0.177945	0.0500313	0.141672	0.219075
Liu (2019)	China	0	2018	2019	UMIC	public	both	records	all	Drugs	428475	189719		2	1	0		1	0	1	0.442777	0.442777	0.0015277	0.441289	0.444266
Mashalla (2017)	Botswana	1	2013	2017	UMIC	public	urban	records	all	Drugs	550	235		0	1	1	0	0	1	1	0.427273	0.427273	0.0426208	0.385509	0.469822
Rahman (2016)	Malaysia	0	2014	2016	UMIC	both	both	records	all	Patients	27587	5810		0	1	1	1	1	0	1	0.210606	0.210606	0.00602066	0.205808	0.215466
Sadeghian (2013)	Iran	0	2010	2013	UMIC			records		Drugs	4940767	2529673		2	1	0	0				0.512	0.512	0.000449886	0.511559	0.512441
Safaeian (2015)	Iran	0	2011	2015	UMIC		both	records		Drugs	7439709	3794252		2	1	0	1	1	0		0.51	0.51	0.000366625	0.509641	0.510359
Sanchez-Choez (2018)	Ecuador	2	2015	2018	UMIC	public	both	records	all	Patients	1393	523	472	1	1	0	1	1	0	1	0.375449	0.375449	0.0267884	0.349946	0.401478
Sun (2015)	China	2	2012	2015	UMIC	public	both	records	all	Drugs	1468	812		1	1	0	1	1	0	1	0.553133	0.553133	0.0260953	0.527275	0.578779
Wang (2014)	China	0	2009	2014	UMIC	public	both	records	all	Drugs	7311	3868	2344	0	1	1	1	1	0	1	0.529066	0.529066	0.0116949	0.517546	0.540562
Xue (2019)	China	1	2015	2019	UMIC	public	rural	SP	all	Patients	526	221	221	0	0	1	0	0	0	1	0.420152	0.420152	0.0435814	0.377573	0.463634
Yin (2015)	China	0	2011	2015	UMIC	both	urban	records		Drugs	42200	13289		2	1	0	0	0	1	1	0.314905	0.314905	0.00486789	0.310475	0.319361
Yin (2019)	China	2	2015	2019	UMIC	public	rural	records	all	Drugs	14526	5851		0	1	1		0	0	1	0.402795	0.402795	0.00829697	0.394805	0.410824
Zhan (2019)	China	0	2015	2019	UMIC	public	rural	records	all	Drugs	1720	1050		0	1	1		0	0	1	0.610465	0.610465	0.0241086	0.586956	0.633596
Zhang (2017)	China	0	2014	2017	UMIC	public	rural	records	children	Drugs	9340	3425	3425	1	1	0	0	0	0	1	0.366702	0.366702	0.010347	0.356918	0.376569
